# Supplementary material for: Predictive Role of hsCRP in Recurrent Stroke Differed According to Severity of Cerebrovascular Disease: Analysis from a Prospective Cohort Study
Source: J Clin Med. 2023 Feb 20;12(4):1676. doi: 10.3390/jcm12041676 (PMC9967664; doi:10.3390/jcm12041676)
Supplement: Supplementary file 1 [file jcm-12-01676-s001.zip]

Archive with 1 entries (1 files):
- jcm-2154862-supplementary.pdf
